# Supplementary material for: Creative problem solving and facial expressions: A stage based comparison
Source: PLoS One. 2022 Jun 22;17(6):e0269504. doi: 10.1371/journal.pone.0269504 (PMC9216609; doi:10.1371/journal.pone.0269504)
Supplement: S1 Dataset — (TXT) [file pone.0269504.s001.txt]

dx.doi.org/10.17504/protocols.io.4r3l2oq4jv1y/v1
